# Supplementary material for: Effects of Exposure to Non-Immersive Virtual Reality on Disgust and Anxiety: A Study on Non-Clinical Samples
Source: Behav Sci (Basel). 2026 Mar 18;16(3):445. doi: 10.3390/bs16030445 (PMC13024201; doi:10.3390/bs16030445)
Supplement: Supplementary file 1 [file behavsci-16-00445-s001.zip]

Archive with 1 entries (1 files):
- behavsci-4063840-supplementary.csv
