# Supplementary material for: Effects of Exposure to Non-Immersive Virtual Reality on Disgust and Anxiety: A Study on Non-Clinical Samples
Source: Behav Sci (Basel). 2026 Mar 18;16(3):445. doi: 10.3390/bs16030445 (PMC13024201; doi:10.3390/bs16030445)
Supplement: Supplementary file 1 [file behavsci-16-00445-s001.zip › behavsci-4063840-supplementary.csv]

GENDER	AGE	FCS01	FCS02	FCS03	FCS04	FCS05	FCS06	FCS07	EMAS_S01	EMAS_S02	EMASS_03	EMAS_S04	EMAS_S05	EMAS_S06	EMAS_S07	EMAS_S08	EMAS_S09	EMAS_S10	EMAS_S11	EMAS_S12	EMAS_S13	EMAS_S14	EMAS_S15	EMAS_S16	EMAS_S17	EMAS_S18	EMAS_S19	EMAS_S20	AEI01	AEI02	AEI03	AEIP04	AEI05	AEIP06	AEI07	AEI08	DSR01	DSR02	DSR03	DSR04	DSR05	DSR06	DSR07	DSR08	DSR09	DSR10	DSR11	DSR12	DSR13
2	35	4	3	3	3	3	3	4	2	2	2	2	3	3	2	2	2	2	2	3	2	2	2	2	3	3	1	1	5	5	4	5	2	2	1	3	1	4	2	4	4	1	1	4	1	5	2	4	2
2	33	3	3	1	1	2	1	1	1	1	1	1	1	1	1	1	1	1	1	2	2	1	2	1	1	1	1	1	4	4	4	5	1	2	1	3	1	1	2	5	5	5	1	5	4	5	5	5	5
2	21	2	2	1	2	2	2	2	1	1	1	1	1	1	1	1	1	1	1	1	1	1	1	1	1	1	1	1	2	3	2	3	3	3	1	3	1	4	2	4	3	4	2	5	2	5	2	4	4
2	43	2	2	2	1	2	1	1	2	1	2	1	1	2	1	1	2	1	1	1	1	1	1	2	1	1	1	1	4	3	3	4	1	3	1	1	1	1	5	5	2	1	4	5	5	5	3	3	4
2	23	2	2	1	2	3	2	3	1	2	1	2	2	4	2	1	2	3	4	2	4	1	3	4	4	4	2	2	5	5	4	4	3	2	2	2	1	5	2	3	5	4	1	5	4	5	3	5	4
2	35	5	5	3	5	3	2	3	1	1	1	1	2	1	1	1	1	1	1	1	1	1	1	1	1	1	1	1	3	3	3	3	2	3	1	2	1	2	4	5	4	4	3	3	1	5	2	4	4
2	22	4	3	3	5	5	5	5	3	2	3	1	1	3	2	2	3	2	1	2	2	3	2	4	4	5	2	1	4	3	5	3	2	1	2	3	3	4	5	5	5	3	5	3	4	5	2	5	3
2	22	3	3	2	1	2	1	3	3	1	2	2	1	3	1	1	2	1	2	2	1	1	1	1	1	1	1	1	3	4	4	3	2	2	1	2	1	5	5	3	4	3	2	3	5	5	4	5	5
1	41	5	5	2	2	4	2	4	2	1	1	1	1	1	1	1	2	1	1	1	1	1	1	1	1	2	1	1	3	3	4	3	2	2	2	4	1	4	4	3	2	3	1	5	1	5	1	5	2
2	22	4	4	2	4	4	1	3	1	1	1	1	1	1	1	1	1	1	1	1	1	1	1	1	1	1	1	1	4	4	3	4	1	1	1	2	1	4	2	5	3	2	3	5	1	4	1	5	3
2	23	2	2	1	2	3	2	2	3	2	3	2	2	1	2	1	2	2	3	2	3	2	2	3	1	3	2	2	4	4	4	4	2	1	2	3	1	4	4	4	5	3	4	3	1	5	4	5	3
1	20	5	5	4	5	5	3	3	3	1	1	1	3	3	1	1	1	1	4	3	2	2	1	3	1	1	1	3	4	5	4	4	3	3	2	4	5	4	2	4	5	4	5	5	2	3	3	2	1
1	21	2	2	2	1	1	1	1	3	1	2	1	3	3	1	1	3	1	2	2	3	2	1	2	2	1	1	2	3	4	3	3	3	3	2	3	1	3	2	3	2	2	3	2	2	2	2	4	3
1	23	1	1	1	1	2	1	1	2	1	1	1	2	1	1	1	1	1	1	1	1	1	2	1	1	1	1	1	1	2	2	2	1	1	1	2	1	4	1	5	3	2	2	3	3	5	5	5	5
1	22	4	3	2	3	3	3	3	1	1	1	3	1	1	1	1	1	3	1	1	1	1	1	1	1	3	1	1	3	4	3	3	5	2	3	3	1	3	3	3	4	3	1	3	3	5	4	3	3
1	30	4	4	1	2	3	1	2	1	1	1	1	1	1	1	1	1	1	1	1	1	1	1	1	1	1	1	1	2	2	2	2	2	2	2	3	1	1	3	3	3	3	1	3	1	5	3	4	2
2	21	2	3	1	3	2	1	2	2	1	1	1	1	1	1	2	1	1	1	1	1	2	1	1	1	1	1	1	3	3	3	3	1	1	1	2	1	2	4	4	4	1	3	3	2	5	1	5	3
1	26	3	2	1	2	1	1	1	1	1	1	1	1	1	1	1	1	1	1	1	1	1	1	1	1	1	1	1	3	4	4	3	1	1	1	1	4	5	2	1	5	5	5	4	2	5	3	5	3
1	26	1	3	1	1	3	1	1	2	1	1	1	1	1	1	1	1	1	1	1	1	1	1	1	1	1	1	1	3	3	4	3	2	2	1	3	4	2	3	4	5	2	2	4	3	4	3	4	4
1	33	1	1	1	1	1	1	1	1	1	1	1	1	1	1	1	1	1	1	1	1	1	1	1	1	1	1	1	4	4	4	4	1	1	1	1	5	1	3	2	1	1	5	1	1	5	3	5	5
1	37	3	2	1	3	1	1	2	1	1	1	1	1	1	1	1	1	1	1	1	1	2	1	1	1	1	1	1	4	4	3	4	1	1	1	1	3	3	4	4	3	2	2	3	4	5	4	5	4
1	30	2	1	1	1	1	1	1	1	1	1	1	1	1	1	1	1	1	1	1	3	2	1	1	1	1	1	1	4	4	4	4	2	2	2	2	4	4	2	4	4	4	4	3	3	5	4	5	4
1	21	4	5	3	3	4	2	3	2	2	4	2	5	4	2	2	2	3	4	4	4	3	2	2	2	2	2	4	3	3	4	4	1	4	1	1	4	4	1	4	4	4	1	2	2	5	4	4	4
1	28	4	4	2	3	4	2	3	2	2	3	3	4	3	3	3	3	2	3	2	3	2	3	3	3	3	3	3	4	4	4	4	3	3	3	3	3	4	2	5	5	4	5	5	1	4	4	2	5
1	27	4	4	1	2	1	1	1	1	2	1	1	1	1	1	1	1	1	1	1	1	1	1	1	1	1	1	1	4	4	3	2	1	1	1	1	3	1	4	5	2	1	4	1	1	5	3	5	3
1	29	2	2	1	1	2	1	2	1	1	1	1	4	3	1	2	2	1	2	2	1	2	2	1	2	1	2	3	3	3	2	3	2	2	2	2	4	2	3	4	4	1	4	2	1	3	2	2	2
1	27	3	2	2	2	2	1	1	2	1	1	1	1	1	1	1	1	2	1	1	1	1	1	1	2	1	1	1	4	4	4	4	1	1	1	1	5	3	4	5	5	2	3	2	2	4	2	4	4
1	23	3	3	3	4	3	2	2	2	3	2	2	1	2	2	2	2	2	1	1	1	1	1	1	2	2	1	1	3	4	1	4	1	1	1	1	3	2	1	5	5	2	1	5	5	5	1	5	1
1	35	3	2	2	2	2	2	2	1	1	1	2	2	2	1	1	1	1	1	1	1	1	1	1	1	1	1	1	2	2	2	3	1	1	1	1	2	1	4	5	5	3	3	4	1	2	3	4	4
2	23	3	3	2	2	4	3	4	2	2	2	1	1	2	1	1	2	1	2	1	2	1	2	2	3	2	2	1	4	3	3	3	3	1	1	3	3	1	1	4	3	1	2	5	1	5	1	5	5
2	23	4	4	4	3	3	2	3	4	3	3	3	3	2	3	2	3	3	2	2	2	2	3	3	3	3	3	2	3	4	3	4	1	1	1	1	1	3	2	4	4	2	3	3	5	4	1	5	4
1	27	2	2	2	1	5	1	1	1	1	1	1	3	2	1	2	1	2	1	2	2	1	1	2	1	1	1	3	3	2	4	3	2	1	1	2	5	4	3	4	5	2	3	4	4	1	2	2	2
1	24	3	3	1	2	3	1	2	1	1	1	1	2	1	1	1	1	1	1	1	1	1	1	1	1	1	1	1	4	4	4	5	5	2	2	4	4	2	3	3	2	2	4	1	1	4	4	5	5
2	20	2	2	1	3	1	1	1	2	3	1	1	1	1	1	1	1	2	2	1	1	1	1	1	1	2	1	1	4	3	3	4	4	1	2	3	4	3	3	4	4	1	2	3	3	4	3	2	2
1	27	1	2	1	2	2	1	2	1	1	1	1	1	1	1	2	1	4	1	2	2	1	1	1	1	1	1	1	2	3	3	2	1	2	1	2	5	2	4	3	2	1	4	2	2	4	4	2	1
1	24	5	4	1	1	4	1	1	1	1	1	4	1	1	4	1	1	4	1	1	1	1	1	1	1	4	1	1	2	2	2	3	1	1	1	1	1	5	1	1	5	2	1	5	1	5	5	3	3
1	26	2	3	1	3	3	1	3	1	3	1	1	1	1	1	1	1	1	1	1	1	1	1	1	1	1	1	1	2	2	3	2	1	2	1	1	4	4	2	3	4	1	4	3	1	4	4	4	2
2	21	3	5	2	2	3	1	1	1	2	1	1	1	3	1	1	1	1	2	1	3	2	2	1	1	2	1	1	4	4	3	4	2	1	2	3	2	4	2	5	5	3	2	5	5	5	3	2	4
2	27	4	4	2	2	4	2	2	1	1	1	1	1	1	2	2	1	1	3	1	2	1	2	1	1	2	1	1	2	3	2	2	2	3	1	3	1	1	3	4	4	3	1	3	1	5	3	5	3
2	37	5	4	4	4	5	2	4	4	1	3	2	3	3	2	4	5	3	3	4	3	3	2	5	3	2	2	2	4	4	4	4	3	5	1	1	1	3	3	4	3	3	5	4	3	5	3	3	4
2	30	3	5	3	5	5	3	4	4	4	3	4	3	4	4	3	3	4	4	3	4	4	4	3	4	4	4	4	4	4	5	4	2	2	2	2	3	3	4	5	4	3	3	3	3	3	3	4	3
2	38	5	5	1	5	4	4	4	1	1	1	1	1	1	1	1	1	1	1	1	1	1	1	1	1	1	1	1	3	3	4	3	1	2	1	2	1	5	2	5	5	4	5	5	1	5	5	5	4
2	25	1	1	1	1	2	1	1	3	1	2	5	2	4	5	2	3	5	2	4	5	5	3	1	3	1	1	1	3	4	3	4	5	2	2	4	5	1	4	3	2	5	1	1	1	2	1	2	1
1	26	3	2	1	1	2	1	1	1	1	1	1	1	1	1	2	1	1	1	1	1	1	1	1	1	2	2	1	2	3	2	2	1	1	2	3	4	1	1	4	5	5	1	5	1	4	3	2	1
1	22	4	3	1	2	5	1	2	3	4	2	4	2	1	3	1	1	5	3	1	5	1	4	1	1	3	4	1	2	3	3	4	2	1	1	3	2	4	4	4	1	1	1	1	1	5	4	4	2
2	26	5	5	4	4	4	1	5	3	1	2	1	2	2	1	2	2	2	2	1	2	1	1	2	2	1	1	2	4	4	5	5	3	3	2	3	1	4	1	5	5	3	2	5	4	5	2	5	5
1	33	3	2	1	3	3	1	1	1	1	1	1	1	1	1	1	1	1	1	1	1	1	1	1	1	1	1	1	4	4	4	3	2	1	1	3	3	1	2	5	5	1	2	2	1	5	1	5	2
1	25	2	2	1	1	2	2	1	1	1	1	1	1	1	1	1	1	1	1	1	1	1	1	1	1	1	1	1	3	3	3	3	1	1	1	4	5	1	4	3	3	3	4	3	1	5	5	5	1
1	30	2	2	1	1	1	1	1	2	1	1	1	1	1	1	1	1	1	1	1	1	1	1	1	1	1	1	1	3	4	3	3	2	1	1	2	4	3	3	3	3	1	3	1	1	5	4	3	4
2	25	3	5	2	2	4	1	3	2	1	2	1	1	2	1	1	2	1	1	1	1	3	1	2	1	3	1	1	4	4	3	4	3	1	2	4	1	1	4	3	4	2	1	3	4	5	1	4	3
1	23	3	3	1	2	4	1	1	2	1	3	1	3	2	1	2	3	1	2	3	2	3	1	1	1	1	1	3	4	3	3	3	1	1	2	4	2	1	1	1	1	1	3	3	1	5	5	5	1
1	31	2	4	1	1	2	1	2	1	1	1	1	1	1	1	1	1	2	1	1	2	2	1	1	1	2	1	1	2	3	3	2	1	1	1	1	2	1	2	2	4	1	3	2	1	1	1	3	1
2	28	3	3	1	2	4	2	1	1	2	1	2	1	2	1	1	2	2	3	2	2	1	1	2	2	3	1	1	3	2	2	2	1	3	2	4	4	1	5	2	2	3	2	4	2	5	3	2	3
2	23	3	2	1	3	2	1	2	1	1	1	1	1	1	1	4	1	1	1	1	1	2	1	1	1	2	1	1	3	3	3	3	2	1	1	1	1	3	2	1	1	1	2	1	1	5	4	3	3
2	21	5	4	3	4	5	3	4	2	5	3	3	4	3	3	2	1	2	4	3	1	4	4	2	5	2	3	4	4	4	5	5	3	1	2	3	4	1	4	5	5	1	2	4	5	5	4	5	4
2	24	5	4	3	3	3	2	3	1	2	1	1	1	2	1	2	1	1	2	2	2	1	2	1	2	3	1	1	3	4	3	4	2	3	1	3	2	4	1	4	5	1	1	5	4	5	4	5	5
2	24	3	3	2	2	3	2	2	1	1	1	1	1	1	1	1	1	1	1	1	1	1	1	1	1	1	1	1	3	4	2	2	1	1	1	1	1	1	2	4	3	5	1	4	1	5	3	5	4
2	22	3	4	2	4	4	3	4	3	3	3	2	3	3	2	2	3	2	2	2	3	3	2	2	2	3	2	2	4	4	3	4	2	4	1	4	1	5	3	5	4	3	1	5	4	4	2	5	4
1	23	2	2	2	1	3	1	2	1	1	1	1	1	1	1	1	1	1	1	1	1	1	1	1	1	2	1	1	3	3	2	3	1	1	2	3	3	2	4	1	5	3	2	4	3	4	1	4	4
2	24	4	4	3	2	3	2	2	4	3	4	3	4	3	2	2	3	3	2	3	2	3	3	2	2	2	2	4	3	3	4	4	2	2	3	4	2	2	3	4	1	2	2	2	1	5	4	5	3
1	18	2	2	1	2	2	2	3	2	2	1	1	1	1	2	3	1	2	1	2	3	2	3	1	1	3	2	1	3	3	4	3	1	2	1	3	4	3	4	3	2	2	4	2	1	5	4	4	4
1	23	3	3	1	1	2	1	1	2	1	2	1	1	2	1	1	1	1	2	2	3	2	1	3	1	2	1	2	4	4	5	4	3	2	3	5	3	4	2	5	4	4	1	4	4	5	3	5	5
2	21	4	3	2	3	3	2	4	3	1	2	1	2	3	1	1	1	1	3	2	1	2	1	1	1	1	1	2	5	5	4	5	3	2	2	1	1	4	1	3	4	2	5	3	4	5	4	5	1
2	24	1	1	1	1	2	1	1	3	2	2	2	3	3	2	2	3	1	2	2	2	1	1	3	1	1	1	2	5	4	5	5	3	1	1	3	1	5	5	4	4	3	4	5	2	5	3	5	5
2	22	5	5	3	5	5	2	4	2	2	3	3	3	5	2	2	4	3	2	2	2	2	2	2	4	2	2	1	4	4	4	5	2	2	2	3	3	4	2	4	1	2	3	4	2	5	4	5	4
2	22	3	3	3	4	3	2	5	3	2	3	1	3	3	1	2	2	1	2	2	1	2	1	3	3	1	1	3	3	3	4	3	2	2	2	3	2	1	1	4	2	2	2	5	4	2	1	5	2
1	19	4	3	1	3	3	1	2	3	2	3	1	3	3	1	1	2	1	2	2	2	1	1	1	1	2	1	1	3	3	3	4	2	1	1	3	3	5	4	2	5	1	5	5	2	4	2	4	5
2	23	2	2	1	2	2	1	1	2	1	1	2	1	1	2	1	1	1	1	1	1	1	1	1	1	2	1	1	4	4	4	5	3	2	1	3	2	4	2	4	5	3	1	3	4	5	4	5	5
2	21	4	4	3	2	5	3	5	2	3	2	3	2	2	3	3	3	3	1	2	2	3	2	2	1	3	2	1	3	3	3	4	2	5	2	3	1	3	5	4	2	2	2	3	3	5	4	5	3
2	22	3	3	1	1	5	2	4	2	2	1	2	1	2	1	1	1	1	1	1	1	2	1	1	2	3	1	1	3	4	3	4	3	1	1	4	1	5	1	5	5	2	1	4	2	5	4	5	4
1	26	2	1	1	3	1	1	1	2	1	1	2	2	1	1	3	2	3	2	3	4	3	3	1	1	1	1	1	2	3	2	2	1	1	1	1	4	4	5	1	3	2	4	3	1	4	5	5	3
2	26	4	3	2	2	3	2	1	1	1	1	1	1	1	1	1	1	1	1	1	1	1	1	1	1	2	1	1	5	5	4	5	4	4	3	4	4	4	5	4	5	3	1	1	3	4	2	3	3
2	22	5	3	3	4	3	2	3	2	1	1	1	1	1	1	1	1	1	1	1	1	1	1	1	1	2	1	1	4	5	4	3	2	2	1	3	1	4	3	5	5	5	1	3	2	5	4	5	3
1	27	2	1	1	1	1	1	1	1	1	2	1	2	1	1	1	1	1	1	1	1	1	1	1	1	1	1	1	3	3	3	4	3	3	2	2	1	4	4	4	3	1	2	4	4	4	4	5	4
1	21	4	3	2	2	3	1	3	1	1	1	1	1	1	1	1	1	1	1	1	1	1	1	1	1	1	1	1	3	4	3	2	1	1	2	1	3	4	4	4	3	1	1	1	2	4	4	4	5
2	22	5	3	2	3	2	1	2	3	3	2	1	4	4	2	2	3	2	3	3	3	4	3	4	1	4	3	3	3	3	4	3	4	2	3	3	2	5	2	3	3	1	4	2	3	5	4	4	3
2	29	3	4	2	4	3	2	3	3	1	2	1	2	1	1	1	3	1	1	2	1	1	1	1	2	2	1	1	3	3	4	3	2	1	2	1	1	3	1	3	3	2	2	2	2	5	3	5	4
2	26	3	3	2	2	4	2	3	2	4	1	3	1	2	4	3	1	3	1	1	2	1	3	1	2	2	3	1	3	3	3	4	1	2	1	2	1	5	1	5	4	3	2	4	5	5	4	5	5
2	22	3	3	2	2	2	2	2	2	1	1	1	1	1	1	2	1	1	1	1	2	2	1	1	1	2	2	1	3	4	3	3	1	1	2	1	1	3	3	5	4	3	1	3	4	4	3	5	4
1	24	3	3	2	2	2	1	3	2	1	1	1	1	1	1	1	2	1	4	1	1	1	1	1	1	1	1	1	3	4	4	4	1	1	1	2	4	2	2	5	4	2	3	2	3	5	5	5	3
1	26	2	1	1	1	1	1	1	4	3	4	2	3	4	3	4	1	2	1	3	2	3	4	4	3	4	2	2	4	2	3	3	1	2	1	2	5	2	4	3	1	2	4	2	1	5	2	1	1
1	29	2	2	1	3	2	1	1	1	1	1	1	1	1	2	1	1	1	2	1	3	1	2	2	1	3	2	1	3	2	3	4	5	2	1	4	4	2	5	5	3	1	3	2	1	3	1	1	3
1	29	2	1	1	1	1	1	1	1	1	1	1	1	1	1	1	1	1	1	1	1	1	1	1	1	1	1	1	3	4	4	3	1	1	1	1	1	1	5	4	3	1	4	1	1	5	2	4	2
1	22	3	2	1	2	2	1	3	1	2	1	1	1	1	1	1	1	1	3	1	1	1	1	1	1	1	1	1	3	3	4	4	3	2	1	2	1	5	1	4	5	5	1	5	1	5	1	5	5
2	24	5	4	2	3	3	2	3	3	2	1	3	2	2	2	1	1	3	2	3	3	3	3	1	1	2	3	1	3	4	3	5	2	3	2	2	3	4	5	4	5	2	2	3	2	5	4	5	4
1	26	4	5	2	3	4	2	1	2	4	1	4	1	1	4	2	2	3	1	2	3	2	4	1	1	4	3	1	2	3	2	3	1	1	1	2	1	3	1	4	4	4	1	5	2	4	3	5	5
1	26	1	2	1	1	3	1	1	2	3	3	3	4	3	3	4	3	4	3	2	4	3	5	3	2	2	4	3	4	3	3	3	2	1	2	4	4	2	3	4	5	1	2	3	4	4	2	4	1
1	20	2	2	2	3	4	1	3	2	1	1	1	3	2	1	2	2	1	1	1	1	2	1	2	1	1	1	2	3	4	3	4	2	3	2	3	5	4	4	3	2	4	3	3	1	3	1	1	2
2		2	2	1	3	2	2	2	1	2	1	2	2	1	2	2	1	2	1	2	3	2	2	1	1	1	2	1	4	4	3	3	3	2	2	2	1	2	1	2	4	2	2	4	3	4	3	4	4
1	42	3	3	3	3	3	3	3	1	2	1	2	1	1	1	1	1	1	1	1	1	2	1	1	1	2	1	1	3	3	4	3	2	1	1	3	1	4	2	2	4	4	2	5	3	4	3	4	3
2	40	3	3	2	3	4	1	3	2	1	2	1	2	2	1	1	2	1	1	1	1	2	1	1	2	1	1	2	3	3	3	3	3	3	3	3	1	5	2	5	4	1	2	4	2	5	5	4	4
1	28	3	3	1	1	2	1	3	1	1	2	1	1	1	1	1	1	1	1	1	1	1	1	1	1	1	1	1	4	5	5	3	4	1	1	3	3	4	3	5	3	1	2	1	4	5	2	5	1
1	36	4	3	2	2	2	2	2	1	1	1	1	1	1	1	1	1	1	1	1	1	1	1	1	1	1	1	1	4	4	4	2	1	1	1	1	2	4	2	3	4	2	4	3	3	4	3	4	3
1	28	2	2	1	1	1	1	1	2	1	1	1	1	1	1	1	1	1	1	1	1	1	1	1	1	1	1	1	3	5	4	3	1	2	1	1	2	4	2	4	2	2	2	3	2	4	3	5	4
2	25	2	1	1	1	2	1	2	1	1	1	1	1	1	1	3	1	1	1	1	1	1	1	1	1	1	2	1	2	3	2	2	1	1	1	2	5	1	3	4	1	1	5	1	2	4	1	2	1
1	29	4	4	2	3	3	1	2	2	1	1	1	2	1	1	1	2	1	4	1	1	2	1	1	1	1	1	2	4	3	3	4	1	1	1	2	4	1	3	4	4	1	1	3	1	5	2	5	3
1	28	4	4	2	5	3	2	2	1	1	1	1	1	1	1	1	1	1	1	1	1	1	1	1	1	1	1	1	2	3	3	2	1	2	1	2	2	2	2	4	3	2	3	4	2	3	4	5	4
2	35	4	3	1	2	1	1	1	1	1	5	1	1	1	1	1	1	1	1	1	1	1	1	1	1	1	1	1	3	3	3	4	1	1	1	2	1	2	3	3	2	4	1	2	1	5	1	5	4
1	20	2	3	2	1	4	1	1	3	1	2	1	2	2	1	2	1	1	3	1	1	2	1	2	3	1	1	2	3	3	3	2	3	1	2	2	4	2	3	2	3	1	3	2	1	3	1	2	2
2	32	3	3	2	2	3	1	2	1	5	5	1	1	1	1	1	1	1	1	1	1	1	1	1	1	1	1	1	4	4	5	4	1	1	1	1	2	1	1	1	1	1	1	1	1	1	1	1	1
1	25	4	4	3	3	4	2	4	2	1	1	1	1	1	2	2	2	1	1	1	1	1	1	1	1	1	1	1	3	3	3	3	1	4	1	2	1	1	2	4	4	4	1	3	4	5	4	5	5
1	20	3	2	1	3	2	1	1	4	2	4	2	2	3	2	1	3	1	2	2	1	2	2	3	2	2	1	1	4	4	4	4	3	3	3	4	1	4	2	4	4	2	2	2	2	3	3	4	3
1	28	2	2	1	1	1	1	1	1	1	1	1	1	1	1	1	1	1	1	1	1	1	1	1	1	1	1	1	2	4	4	2	1	1	1	1	3	4	4	3	1	1	3	1	1	4	3	3	3
2	22	2	3	1	1	3	1	2	2	1	1	1	1	1	1	1	1	1	1	1	2	1	1	1	1	2	1	1	3	4	3	3	2	1	1	2	2	1	4	3	4	2	1	5	1	4	2	5	4
2	22	3	4	3	4	5	4	3	3	2	3	1	2	2	1	1	2	1	1	1	3	1	1	1	1	2	2	2	4	3	5	3	2	5	2	3	2	4	4	5	3	2	2	5	3	3	4	4	1
2	21	1	2	2	1	3	1	1	2	1	1	1	1	1	1	1	1	1	1	1	2	1	2	1	1	2	1	1	2	3	2	4	2	2	1	2	3	1	4	3	3	1	1	5	1	4	2	4	4
2	22	3	3	2	3	2	1	2	1	1	1	1	1	1	1	1	1	1	1	1	1	1	1	1	1	1	1	1	3	4	3	4	2	3	1	5	1	4	4	3	4	4	1	4	4	5	4	5	4
2	21	2	1	1	1	1	1	1	1	1	1	1	1	1	1	1	1	1	1	2	1	1	1	1	1	1	1	1	4	4	4	4	3	2	1	2	1	4	2	4	4	4	2	5	2	4	3	5	4
1	30	1	1	1	1	1	1	1	1	1	1	1	1	1	1	1	1	1	1	1	1	1	1	1	1	1	1	1	2	3	2	3	1	1	1	1	3	2	3	4	3	1	4	4	3	5	3	5	5
2	27	3	4	2	2	4	2	3	1	1	1	1	1	1	1	1	1	1	1	1	1	1	1	1	2	1	1	1	3	2	2	3	1	1	1	2	1	2	4	2	3	5	1	4	1	4	1	3	4
1	20	3	2	2	2	2	1	5	2	1	1	1	2	2	1	1	2	1	1	2	2	1	1	1	1	2	1	1	4	5	4	5	1	5	1	3	1	5	1	5	5	2	1	5	5	3	1	5	2
1	24	3	2	1	2	2	1	2	1	1	1	2	1	2	1	2	1	2	1	2	2	2	2	1	1	1	1	1	3	3	3	3	1	1	1	2	3	4	3	4	4	1	1	5	2	4	3	4	4
1	21	1	2	1	1	2	2	2	1	1	2	1	1	2	1	1	4	2	2	2	2	2	2	2	2	3	1	1	3	3	3	5	1	5	2	3	1	2	1	5	2	1	4	1	2	5	1	4	3
1	25	3	2	1	2	2	1	1	1	1	1	1	1	1	1	2	1	1	1	1	1	1	1	1	1	1	1	1	3	3	3	4	2	1	1	1	2	4	2	4	5	2	2	4	4	4	2	5	4
1	27	3	3	1	2	3	1	1	1	1	1	1	1	1	1	1	1	1	1	1	1	1	1	1	1	1	1	1	3	4	4	3	2	1	1	4	4	2	2	5	5	4	3	2	1	5	4	5	1
2	24	3	3	1	3	3	2	3	2	1	2	1	1	2	1	2	2	1	2	1	1	1	1	1	3	3	1	1	3	4	4	3	2	1	1	1	2	5	1	5	4	3	2	4	3	5	4	5	4
2	40	3	3	1	2	2	1	2	1	1	1	1	1	1	1	1	1	1	1	1	2	1	1	1	1	1	1	1	3	4	3	2	1	1	1	1	1	5	1	4	4	4	4	5	4	5	4	5	4
2	24	2	3	1	2	3	1	3	1	1	1	1	1	1	1	1	1	1	1	1	2	1	1	1	1	2	1	1	2	3	2	2	1	3	2	3	4	2	1	5	4	1	2	2	5	5	3	5	4
2	25	1	1	1	1	1	1	1	1	1	1	1	1	2	1	1	1	1	1	1	1	1	1	1	1	1	1	1	2	3	2	3	1	1	1	1	5	2	1	2	2	3	2	3	1	5	2	4	2
2	28	2	2	1	2	3	1	2	3	3	2	2	2	3	2	2	3	2	2	3	4	4	3	4	3	3	2	3	4	4	3	5	3	2	3	3	5	3	1	4	4	4	1	4	1	4	2	3	3
2	58	4	2	1	1	1	1	1	4	5	4	5	4	3	5	4	4	5	4	4	5	4	4	4	3	4	5	4	4	5	4	4	3	2	3	4	1	2	4	5	5	4	1	5	5	5	4	5	5
2	35	1	2	1	2	3	1	1	1	2	1	1	2	1	2	1	1	1	2	1	3	1	1	1	1	2	1	1	3	3	3	4	2	1	1	3	1	4	1	5	5	3	1	5	3	5	5	5	1
[truncated: 134 more columns]
